# Supplementary material for: An Upgrade on the Surveillance System of SARS-CoV-2: Deployment of New Methods for Genetic Inspection
Source: Int J Mol Sci. 2022 Mar 15;23(6):3143. doi: 10.3390/ijms23063143 (PMC8950365; doi:10.3390/ijms23063143)
Supplement: Supplementary file 1 [file ijms-23-03143-s001.zip]

Archive with 1 entries (1 files):
- ijms-1545983-supplementary.pdf
